# Supplementary material for: Current advances in the molecular regulation of abiotic stress tolerance in sorghum via transcriptomic, proteomic, and metabolomic approaches
Source: Front Plant Sci. 2023 May 10;14:1147328. doi: 10.3389/fpls.2023.1147328 (PMC10206308; doi:10.3389/fpls.2023.1147328)
Supplement: Supplementary file 1 [file Table_1.xlsx]

## Sheet: Table S1
Table S1 candidate genes for improving the abiotic stress tolerance in sorghum based on multi-omic approaches
gene name	abiotic stress	regulation #	annotation	gene ID in sorghum	orthologous gene ID in rice	orthologous gene ID in maize	References
SbWRKY45*	drought	Positive	WRKY transcription factor WRKY71 [Sorghum bicolor]	Sobic.004G065900	LOC_Os02g08440	GRMZM2G120320	Ballo et al., 2023
SbWRKY30*	drought	Positive	weakly similar to Transcription factor WRKY35 [Sorghum bicolor]	Sobic.010G045700	LOC_Os06g06360	GRMZM2G003551	Yang et al., 2020
SbLEA	drought	Up-regulated	similar to Rab28 protein [Sorghum bicolor]	Sobic.001G497700	LOC_Os03g06360	GRMZM2G472236	Johnson et al., 2014
SbLEA	drought	Up-regulated	similar to Late embryogenesis abundant protein [Sorghum bicolor]	Sobic.009G215700	LOC_Os05g46480	GRMZM2G096475	Johnson et al., 2014
SbLEA	drought	Up-regulated	similar to Putative uncharacterized protein [Sorghum bicolor]	Sobic.007G109800	LOC_Os06g23350	NA	Johnson et al., 2014
SbLEA	drought	Up-regulated	similar to WSI18 protein induced by water stress [Sorghum bicolor]	Sobic.003G271800	LOC_Os01g50910	GRMZM2G425629	Johnson et al., 2014
SbLHCB	drought	Down-regulated	light-harvesting complex subunit B [Sorghum bicolor]	Sobic.003G209800	LOC_Os01g41710	GRMZM2G351977	Varoquaux et al., 2019
SbGST29	drought	Up-regulated	glutathione S-transferase 29 [Sorghum bicolor]	Sobic.003G264400	LOC_Os01g49710	GRMZM2G056388	Varoquaux et al., 2019
PLDP1	drought	Up-regulated	phospholipase [Sorghum bicolor]	Sobic.009G109900	NA	NA	Xu et al., 2022
CCT2	drought	Up-regulated	CTP-phosphocholine cytidylyltransferase [Sorghum bicolor]	Sobic.001G282900	LOC_Os10g42790	GRMZM2G132898	Xu et al., 2022
DGK1	drought	Up-regulated	diacylglycerol kinase [Sorghum bicolor]	Sobic.001G333900	LOC_Os03g31180	GRMZM2G019562	Xu et al., 2022
DGK5	drought	Up-regulated	diacylglycerol kinase [Sorghum bicolor]	Sobic.003G318700	LOC_Os01g57420	GRMZM2G062429	Xu et al., 2022
PAH1	drought	Up-regulated	phosphatic acid phosphohydrolase [Sorghum bicolor]	Sobic.009G165400	LOC_Os05g38710	GRMZM2G099481	Xu et al., 2022
EMB3147	drought	Up-regulated	Malonyl CoA-acyl carrier protein transacylase containing protein [Sorghum bicolor]	Sobic.001G403400	LOC_Os03g18590	GRMZM2G029543	Xu et al., 2022
PKP-β1	drought	Up-regulated	Phospholipase D alpha 1 [Sorghum bicolor]	Sobic.009G062600	LOC_Os05g07880	GRMZM2G438378	Xu et al., 2022
methionine synthase	drought	Up-regulated	methionine synthase protein [Sorghum bicolor]	Sobic.001G148900	LOC_Os12g42884	GRMZM2G165747	Jedmowski et al., 2014
cytosolic FBA	drought	Up-regulated	fructose-bisphosphate aldolase, cytoplasmic isozyme [Sorghum bicolor]	Sobic.003G393900	LOC_Os01g67860	GRMZM2G057823	Jedmowski et al., 2014
plastidic FBA	drought	Down-regulated	fructose-bisphosphate aldolase [Zea mays]	Sobic.008G053200	LOC_Os12g07210	GRMZM2G046284	Jedmowski et al., 2014
OsLEA3-1*	drought	Positive	Late embryogenesis abundant protein 19 [Oryza sativa Japonica Group]	Sobic.009G215700	LOC_Os05g46480	GRMZM2G096475	Xiao et al., 2007
SbMPK14*	drought	Negative	mitogen-activated protein kinase 14 [Sorghum bicolor]	Sobic.004G040200	LOC_Os02g05480	GRMZM2G062914	Zhou et al., 2022a
SOD	osmotic	Up-regulated	similar to Superoxide dismutase [Cu-Zn] [Sorghum bicolor]	Sobic.007G166600	LOC_Os08g44770	GRMZM2G106928	Li et al., 2020
POD	osmotic	Up-regulated	similar to CAA303716.1 protein [Sorghum bicolor]	Sobic.006G277600	LOC_Os04g59160	GRMZM2G108153	Li et al., 2020
CAT	osmotic	Up-regulated	similar to Catalase isozyme 1 [Sorghum bicolor]	Sobic.010G274500	LOC_Os06g51150	GRMZM2G088212	Li et al., 2020
SbP5CS1	drought, salt	Up-regulated	delta 1-pyrroline-5-carboxylate synthetase 1 [Sorghum bicolor]	Sobic.003G356000	LOC_Os01g62900	GRMZM2G028535	Su et al., 2011
SbP5CS2	drought, salt	Up-regulated	delta-1-pyrroline-5-carboxylate synthetase 2 [Sorghum bicolor]	Sobic.009G160100	LOC_Os05g38150	GRMZM2G375504	Su et al., 2011
SbDHN1*	heat, osmotic	Positive	dehydrin 1 [Sorghum bicolor]	Sobic.009G116700	LOC_Os11g26780	GRMZM2G079440	Halder et al., 2017
SbHKT1;4*	salt	Positive	high-affinity potassium transporter (HKT) [Sorghum bicolor]	Sobic.006G208100	LOC_Os04g51830	NA	Wang et al., 2014
Universal stress protein	salt	Up-regulated	hypothetical protein [Sorghum bicolor]	Sobic.008G124301	LOC_Os12g36630	GRMZM2G036427	Swami et al., 2011
glutathione S-transferase	salt	Up-regulated	glutathione S-transferase 1 [Sorghum bicolor]	Sobic.003G305700	LOC_Os01g55830	GRMZM2G116273	Swami et al., 2011
glutathione S-transferase	salt	Up-regulated	protein IN2-1 [Sorghum bicolor]	Sobic.001G412700	LOC_Os03g17480	GRMZM2G042639	Swami et al., 2011
Peroxidase	salt	Up-regulated	L-ascorbate peroxidase 2, cytosolic [Sorghum bicolor]	Sobic.002G431100	LOC_Os07g49400	GRMZM2G140667	Swami et al., 2011
SOS1	salt	Up-regulated	sodium/hydrogen exchanger 8 [Oryza sativa Japonica Group]	Sobic.008G192900	LOC_Os12g44360	GRMZM2G098494	Punia et al., 2021
SOS2	salt	Up-regulated	salt overly sensitive 2 [Oryza coarctata]	Sobic.010G186300	LOC_Os06g40370	GRMZM2G171507	Punia et al., 2021
NHX-2	salt	Up-regulated	sodium proton antiporter [Sorghum bicolor]	Sobic.009G042700	LOC_Os05g05590	GRMZM2G063492	Punia et al., 2021
V-PPase-11	salt	Up-regulated	pyrophosphate-energized vacuolar membrane proton pump [Sorghum bicolor]	Sobic.010G114000	LOC_Os06g08080	NA	Punia et al., 2021
CIPK24	salt	Up-regulated	CBL-interacting protein kinase 24 [Sorghum bicolor]	Sobic.010G186300	LOC_Os06g40370	GRMZM2G171507	Punia et al., 2022
PP2A	salt	Up-regulated	PP2A regulatory subunit TAP46 [Sorghum bicolor]	Sobic.005G029100	LOC_Os11g04520	GRMZM2G140047	Punia et al., 2023
SbHKT1;5	salt	Up-regulated	high-affinity potassium transporter (HKT) [Sorghum bicolor]	Sobic.003G145800	LOC_Os01g20160	GRMZM2G047616	Yang et al., 2018
SbMYBHV33*	salt	Negative	myb-related protein Hv33 [ Sorghum bicolor ]	Sobic.003G270300	LOC_Os01g50720	GRMZM2G003406	Zheng et al., 2023
SbWRKY55*	salt	Positive	WRKY DNA-binding protein 55 [ Sorghum bicolor ]	Sobic.009G092100	LOC_Os08g29660	NA	Song et a., 2022b
SbbHLH85*	salt	Positive	transcription factor bHLH85 [ Sorghum bicolor ]	Sobic.008G147800	LOC_Os12g39850	GRMZM2G395549	Song et a., 2022a
SbSAP14*	salt	Positive	zinc finger A20 and AN1 domain-containing stress-associated protein 7 [ Sorghum bicolor ]	Sobic.002G046100	LOC_Os07g07350	NA	Wang et al., 2013
SbAP37*	salt	Positive	ethylene-responsive transcription factor 4 [Sorghum bicolor]	Sobic.003G324400	LOC_Os01g58420	GRMZM2G310368	Parveda et al., 2017
SbNAC56*	salt, osmotic	Negative	NAC domain-containing protein 56 [ Sorghum bicolor ]	Sobic.003G334600	LOC_Os01g60020	GRMZM2G312201	Kadier et al., 2017
SbNAC2*	salt, osmotic, cold	Positive	NAC domain-containing protein 2 [ Sorghum bicolor ]	Sobic.003G379700	LOC_Os01g66120	GRMZM2G014653	Jin et al., 2021
SbJAZ1*	osmotic , salt, heat	Positive	jasmonate ZIM domain (JAZ) protein 1 [ Sorghum bicolor ]	Sobic.001G259300	LOC_Os07g42370	GRMZM2G024680	Du et al., 2022
SbHCI1*	heat	Positive	Heat- and Cold-Induced RING finger protein 1 [Sorghum bicolor]	Sobic.001G234300	LOC_Os10g30850	GRMZM2G148908	Lim et al., 2020
SbHSP22.0	heat	Up-regulated	22.0 kDa class IV heat shock protein [Sorghum bicolor]	Sobic.006G093500	LOC_Os04g36750	GRMZM2G346839	Johnson et al., 2014
SbHSP101	heat	Up-regulated	HSP101 heat shock protein 101 [Sorghum bicolor]	Sobic.003G293500	LOC_Os05g44340	NA	Johnson et al., 2014
SbHSP18.2	heat	Up-regulated	heat shock protein 18.2 [Sorghum bicolor]	Sobic.001G425500	LOC_Os03g16030	GRMZM2G479260	Johnson et al., 2014
SbHSP17.6A	heat	Up-regulated	heat shock protein 17.6A [Sorghum bicolor]	Sobic.004G092700	LOC_Os02g12610	NA	Johnson et al., 2014
SbUSP	heat	Up-regulated	Universal stress protein (USP) family protein [Sorghum bicolor]	Sobic.004G314400	LOC_Os02g53320	GRMZM2G151425	Johnson et al., 2014
leucine-rich repeat	heat	Up-regulated	leucine-rich repeat protein 1 [Sorghum bicolor]	Sobic.005G126200	LOC_Os11g31540	GRMZM2G145440	Ngcala et al., 2020
cysteine proteinase inhibitors	heat	Up-regulated	cysteine proteinase inhibitor 12 [Sorghum bicolor]	Sobic.003G126800	LOC_Os01g16430	GRMZM5G884058	Ngcala et al., 2020
cysteine proteinase inhibitors	heat	Up-regulated	cysteine proteinase inhibitor 8 [Sorghum bicolor]	Sobic.001G324800	LOC_Os03g31510	GRMZM2G148925	Ngcala et al., 2020
glycosyl hydrolase	heat	Up-regulated	xylanase inhibitor protein 1 [Sorghum bicolor]	Sobic.002G055700	LOC_Os11g47580	GRMZM2G328171	Ngcala et al., 2020
SbFAD7*	cold	Up-regulated	fatty acid desaturase 7 [Sorghum bicolor]	Sobic.001G407600	LOC_Os03g18070	GRMZM2G074401	Song and Sui. 2019
SbCBF5	cold	Up-regulated	C-repeat binding factors 5 [Sorghum bicolor]	Sobic.010G016500	LOC_Os06g03670	GRMZM2G380377	Chopra et al., 2015
SbCBF6	cold	Up-regulated	C-repeat binding factors 6 [Sorghum bicolor]	Sobic.002G269400	LOC_Os09g35030	GRMZM2G069146	Chopra et al., 2015
SbGST31	cold	Up-regulated	Glutathione S-transferase GST31 [Sorghum bicolor]	Sobic.001G319600	LOC_Os10g38140	GRMZM2G145069	Chopra et al., 2015
SbCIPK16	cold	Up-regulated	CBL-interacting serine/threonine-protein kinase 16 [Sorghum bicolor]	Sobic.002G203000	LOC_Os09g25090	GRMZM2G129018	Zhou et al., 2022b
SbWRKY33	cold	Up-regulated	WRKY transcription factor 33 [Sorghum bicolor]	Sobic.003G341100	LOC_Os01g61080	GRMZM2G148087	Zhou et al., 2022b
* indicates that the tolerance of the gene to abiotic stress has been validated in transgenic plants
The absence of * indicates that the function of this gene to tolerate abiotic stress is certified by some molecular, physiological and omic studies																														`
#, indicates that when the sorghum genes were based on differential expression analysis without additional transgenic research, the regulation relation is written as "Up-regulated" or "Down-regulated"; Otherwise, it is written as "positive" or "negative" based on the transgenic results.
